# Supplementary material for: Chelerythrine-Induced Apoptotic Cell Death in HepG2 Cells Involves the Inhibition of Akt Pathway and the Activation of Oxidative Stress and Mitochondrial Apoptotic Pathway
Source: Antioxidants (Basel). 2022 Sep 18;11(9):1837. doi: 10.3390/antiox11091837 (PMC9495744; doi:10.3390/antiox11091837)
Supplement: Supplementary file 1 [file antioxidants-11-01837-s001.zip]

Archive with 1 entries (1 files):
- antioxidants-1904106-supplementary.pdf
